# Supplementary material for: Total Fatty Acid Analysis of Human Blood Samples in One Minute by High-Resolution Mass Spectrometry
Source: Biomolecules. 2018 Dec 27;9(1):7. doi: 10.3390/biom9010007 (PMC6359376; doi:10.3390/biom9010007)
Supplement: Supplementary file 1 [file biomolecules-09-00007-s001.zip]

Archive with 3 entries (3 files):
- Supplementary Data File 1.xlsx
- Supplementary figures.docx
- Table S1.docx
