# Supplementary material for: Total Fatty Acid Analysis of Human Blood Samples in One Minute by High-Resolution Mass Spectrometry
Source: Biomolecules. 2018 Dec 27;9(1):7. doi: 10.3390/biom9010007 (PMC6359376; doi:10.3390/biom9010007)
Supplement: Supplementary file 1 [file biomolecules-09-00007-s001.zip › Supplementary Data File 1.xlsx]

## Sheet: SRM 1950
NIST human plasma standard reference material (SRM) 1950
	Lipid species	Mean concentration (µM)	SD
	FA 14:1	2.71796	0.318392
	FA 14:0	46.8702	6.75814
	FA 16:2	1.77374	0.292361
	FA 16:1	232.625	14.3925
	FA 16:0	1483.7	121.02
	FA 17:1	11.6889	1.146
	FA 17:0	23.2338	2.93234
	FA 18:3	78.9941	1.209
	FA 18:2	2634.86	103.19
	FA 18:1	1985.68	87.898
	FA 18:0	559.893	30.5345
	FA 19:0	1.29824	0.289152
	FA 20:5	30.3065	1.32607
	FA 20:4	914.947	11.3375
	FA 20:3	214.095	6.68129
	FA 20:2	15.5116	1.07369
	FA 20:1	11.7371	0.651119
	FA 20:0	13.5819	0.671849
	FA 22:6	92.3895	2.76333
	FA 22:5	59.3525	2.8166
	FA 22:4	26.3305	1.45016
	FA 22:0	48.1918	1.46335
	FA 24:1	85.9515	3.29351
	FA 24:0	38.8791	2.26603

## Sheet: SRM 2378
NIST human serum standard reference material (SRM) 2378
		Fish oil		Flaxseed oil		No supplement
	Lipid species	Mean concentration (µM)	SD	Mean concentration (µM)	SD	Mean concentration (µM)	SD
	FA 14:1	4.04947	0.694544	2.8286	0.559485	3.02358	0.288976
	FA 14:0	85.3247	16.6745	56.5208	7.39824	62.0426	5.16374
	FA 16:1	179.38	9.96658	240.864	4.40097	153.828	5.94957
	FA 16:0	1896.81	175.841	1843.7	45.017	1486.61	75.0451
	FA 17:1	10.3842	0.378999	14.9467	0.829032	10.4785	0.773085
	FA 17:0	27.4643	2.62306	32.1841	2.23059	25.5721	1.75571
	FA 18:3	114.101	10.5817	137.623	16.0389	77.1571	5.44445
	FA 18:2	3177.19	194.34	4040.81	301.891	2884.55	135.145
	FA 18:1	2153.92	47.9852	2779.32	85.8731	1961.24	45.3352
	FA 18:0	706.259	27.2677	772.137	13.4125	628.26	13.4135
	FA 19:0	2.41039	0.207766	1.65785	0.213033	1.93836	0.124088
	FA 20:5	266.477	18.7669	62.3648	3.11946	51.9802	1.48021
	FA 20:4	900.581	74.0231	1199.63	63.3834	1049.43	48.7935
	FA 20:3	164.899	9.64975	307.466	7.52475	197.955	5.40099
	FA 20:2	13.0405	0.278871	19.7311	0.388611	15.9913	0.736936
	FA 20:1	15.7268	0.689404	15.5353	1.48816	18.0637	5.28199
	FA 20:0	23.9221	1.33672	25.2004	0.477955	19.1777	0.673147
	FA 22:6	324.812	24.6509	171.664	7.08001	170.676	8.52823
	FA 22:5	84.3855	7.21393	69.4388	2.15227	50.1201	1.26964
	FA 22:4	11.9591	0.806812	22.6986	0.257739	18.5905	0.411251
	FA 22:0	67.245	2.86842	105.128	2.68313	66.2547	1.79529
	FA 24:1	128.179	6.37261	118.468	3.7877	82.1787	1.11195
	FA 24:0	64.755	2.1229	86.8892	1.01223	57.0743	1.65314

## Sheet: NI and HI subjects
Total FA analysis of plasma from normoinsulinemic (n=5) and hyperinsulinemic subjects (n=5) at 0 hr (baseline) and 6 hr after intake of FA 16:0(+[13]C16)
		Hyperinsulinemic (0 min)		Normoinsulinemic (0 min)		Hyperinsulinemic (360 min)		Normoinsulinemic (360 min)
	Lipid species	Mean concentration (µM)	SD	Mean concentration (µM)	SD	Mean concentration (µM)	SD	Mean concentration (µM)	SD
	FA 12:0	6.59069	3.60022	4.97922	2.30116	3.72841	2.00913	2.9759	1.21769
	FA 14:1	5.23542	2.93364	3.96567	2.25605	5.10321	3.18697	3.6428	1.83386
	FA 14:0	123.252	68.847	95.192	21.4171	99.6677	61.5458	68.2391	17.0482
	FA 16:2	2.75194	1.32572	2.35195	0.954382	2.0872	1.1322	2.08933	0.843376
	FA 16:1	410.527	163.171	326.33	123.121	401.786	166.258	297.976	87.6591
	FA 16:0	2660.45	773.634	2207.37	286.76	2825.83	947.542	2325.18	148.113
	FA 16:0(+[13]C16)	0	0	0	0	5.44596	3.0752	4.88162	2.41649
	FA 17:1	24.1038	9.56799	20.7094	6.12597	22.8594	8.95763	19.2529	3.29929
	FA 17:0	35.3972	10.7064	34.2197	6.92979	33.8551	10.6298	33.2824	4.71349
	FA 18:3	152.798	44.5297	126.918	24.3318	140.176	53.3137	123.772	25.6568
	FA 18:2	3288.18	409.086	3587.54	570.353	3413.42	678.411	3727.91	400.712
	FA 18:1	4709.87	1914.53	3522.74	675.406	6345.22	2858.41	5092.32	550.515
	FA 18:0	720.875	194.55	613.18	87.8206	826.337	253.186	689.732	41.5522
	FA 19:0	1.50195	0.409391	1.30621	0.717604	1.05967	0.304367	1.29668	0.615348
	FA 20:5	99.4482	61.5178	82.9823	28.0842	106.774	62.2323	92.4449	27.7936
	FA 20:4	932.78	276.559	1000.71	244.506	1060.85	380.107	1090.59	159.612
	FA 20:3	289.069	77.7516	278.601	80.9289	308.543	90.9673	290.005	54.3768
	FA 20:2	27.2292	9.97545	24.0679	12.3652	24.4974	11.0115	21.1111	8.75248
	FA 20:1	32.4259	15.2656	23.4921	7.04759	33.2562	17.211	25.7134	6.52053
	FA 20:0	21.2699	3.6874	18.3059	4.15787	25.24	5.03755	22.3992	1.64881
	FA 22:6	146.29	56.3021	184.418	25.634	164.999	59.799	207.487	37.6936
	FA 22:5	68.5905	18.6133	76.2362	26.4293	76.9233	31.6152	80.4599	22.7811
	FA 22:4	18.1091	6.67078	18.0391	8.02665	18.9181	8.92265	17.264	6.28706
	FA 22:0	50.3403	8.50613	52.472	18.0219	49.1642	7.93961	55.4212	16.5458
	FA 24:1	113.062	11.647	103.234	35.4148	106.911	16.2768	105.512	33.2563
	FA 24:0	37.0911	5.9575	42.0528	14.6601	35.9056	6.10226	43.9855	14.1748
